# Supplementary material for: Fiber-Templated 3D Calcium-Phosphate Scaffolds for Biomedical Applications: The Role of the Thermal Treatment Ambient on Physico-Chemical Properties
Source: Materials (Basel). 2021 Apr 25;14(9):2198. doi: 10.3390/ma14092198 (PMC8123353; doi:10.3390/ma14092198)
Supplement: Supplementary file 1 [file materials-14-02198-s001.zip]

Archive with 1 entries (1 files):
- materials-1191994-supplementary.pdf
